# Supplementary material for: Seasonal dispersal and longitudinal migration in the Relict Gull Larus relictus across the Inner-Mongolian Plateau
Source: PeerJ. 2017 May 25;5:e3380. doi: 10.7717/peerj.3380 (PMC5446770; doi:10.7717/peerj.3380)
Supplement: Data S4 — Locations see Fig. S1—indicates not surveyed. [file peerj-05-3380-s010.xlsx]

## Sheet: Sheet1
Raw data S4: Wintering count of Relict Gulls on locations of Bohai Bay and Laizhou Bay Locations see Figure S1. — indicates not surveyed.
Locations	Sep 2011	Oct 2011	Nov 2011	Dec 2011	Jan 2012	Feb 2012	Mar 2012	Apr 2012
Bohai Bay
1	—	—	—	—	—	0	—	—
2	—	—	—	—	—	0	0	0
3	—	—	—	—	—	0	0	0
4	—	0	0	0	0	0	0	0
5	0	0	—	0	0	8	0	0
6	0	0	—	230	80	40	6	0
7	5	0	—	96	80	0	2	0
8	12	0	—	38	0	0	0	0
9	41	118	—	420	600	15	0	0
10	56	0	—	380	115	14	0	0
11	3	1950	—	292	410	1569	0	37
12	31	0	—	0	570	360	28	0
13	—	172	—	706	0	0	0	0
14	0	0	—	0	300	0	0	0
15	0	0	—	0	0	0	0	0
16	2	0	—	0	0	0	0	0
17	30	12	—	0	0	230	18	35
18	11	470	—	300	0	0	1460	160
19	2	7	—	1400	60	27	740	150
20	0	683	—	50	0	0	150	700
21	0	0	—	20	0	46	0	0
22	0	0	0	0	70	2080	223	0
23	0	210	54	170	9	530	0	0
24	165	89	420	35	6	180	270	0
25	140	98	—	340	485	210	446	0
26	519	13	—	0	0	0	0	0
27	1	0	—	0	0	0	0	0
28	0	10	—	115	70	0	0	0
29	1691	16	—	0	0	0	35	0
30	1330	0	—	100	0	0	0	0
31	60	18	0	0	0	0	5	0
32	4	14	0	0	0	0	0	0
33	0	25	0	—	8	0	0	0
34	0	3521	—	—	—	0	0	0
35	—	530	—	—	—	0	0	59
36	—	—	—	—	—	0	—	—
37	—	—	—	—	—	0	—	—
Subtotal	4103	7956	474	4692	2863	5309	3383	1141
Laizhou Bay
38	0	0	—	0	0	0	0	0
39	0	0	—	0	0	220	0	0
40	0	0	—	0	0	1380	110	0
41	0	0	—	0	300	4930	390	0
Subtotal	0	0	0	0	300	6530	500	0
Total	4103	7956	—	4692	3163	11839	3883	1141
